# Supplementary material for: In silico identification of enhancers on the basis of a combination of transcription factor binding motif occurrences
Source: Sci Rep. 2016 Sep 1;6:32476. doi: 10.1038/srep32476 (PMC5007594; doi:10.1038/srep32476)
Supplement: Supplementary Information [file srep32476-s2.xls]

## Sheet: Supplementary Table S1
Table S1: Results on different cell lines/tissues. The table shows the predicted accuracies on various cell lines/tissues on the basis of the model incorporating the 141 selected features of TF binding motif occurrence.
Human cell lines	Total number of enhacers	Number of correctly predicted enhancers	Accuracy
myoblast	555	544	0.98018
osteoblast	530	529	0.998113
ciliated_epithelial_cell	475	471	0.991579
blood_vessel_endothelial_cell	1890	1874	0.991534
mesothelial_cell	347	343	0.988473
T_cell	4413	4290	0.972128
mast_cell	3142	3090	0.98345
sensory_epithelial_cell	767	760	0.990874
astrocyte	798	795	0.996241
mesenchymal_cell	2065	2040	0.987893
fat_cell	622	617	0.991961
chondrocyte	327	326	0.996942
melanocyte	474	473	0.99789
hepatocyte	286	278	0.972028
skeletal_muscle_cell	897	891	0.993311
macrophage	1353	1329	0.982262
keratinocyte	553	551	0.996383
vascular_associated_smooth_muscle_cell	1930	1921	0.995337
tendon_cell	273	272	0.996337
dendritic_cell	3411	3352	0.982703
stromal_cell	791	790	0.998736
neuron	511	476	0.931507
reticulocyte	415	409	0.985542
corneal_epithelial_cell	196	196	1
monocyte	8188	8000	0.97704
acinar_cell	339	338	0.99705
natural_killer_cell	2978	2938	0.986568
hepatic_stellate_cell	192	191	0.994792
pericyte_cell	248	247	0.995968
urothelial_cell	380	379	0.997368
cardiac_myocyte	154	154	1
basophil	1042	1029	0.987524
neutrophil	2007	1993	0.993024
lymphocyte_of_B_lineage	1167	1153	0.988003
endothelial_cell_of_lymphatic_vessel	311	309	0.993569
epithelial_cell_of_Malassez	332	332	1
lens_epithelial_cell	264	263	0.996212
epithelial_cell_of_prostate	331	331	1
epithelial_cell_of_esophagus	166	165	0.993976
mammary_epithelial_cell	399	398	0.997494
preadipocyte	755	753	0.997351
keratocyte	88	88	1
trabecular_meshwork_cell	195	195	1
respiratory_epithelial_cell	1204	1195	0.992525
enteric_smooth_muscle_cell	319	317	0.99373
kidney_epithelial_cell	914	914	1
amniotic_epithelial_cell	276	275	0.996377
cardiac_fibroblast	496	496	1
fibroblast_of_choroid_plexus	202	201	0.99505
fibroblast_of_the_conjuctiva	116	116	1
fibroblast_of_gingiva	438	437	0.997717
fibroblast_of_lymphatic_vessel	233	232	0.995708
fibroblast_of_periodontium	467	466	0.997859
fibroblast_of_pulmonary_artery	109	108	0.990826
hair_follicle_cell	401	400	0.997506
intestinal_epithelial_cell	153	152	0.993464
iris_pigment_epithelial_cell	101	101	1
placental_epithelial_cell	441	440	0.997732
retinal_pigment_epithelial_cell	240	238	0.991667
bronchial_smooth_muscle_cell	135	134	0.992593
smooth_muscle_cell_of_the_esophagus	88	88	1
smooth_muscle_cell_of_trachea	95	95	1
uterine_smooth_muscle_cell	176	174	0.988636
skin_fibroblast	1293	1278	0.988399
gingival_epithelial_cell	600	596	0.993333
fibroblast_of_tunica_adventitia_of_artery	281	279	0.992883
endothelial_cell_of_hepatic_sinusoid	186	186	1
smooth_muscle_cell_of_prostate	214	214	1

## Sheet: Supplementary Dataset S1
Dataset S1: Datasets of enhancers and random genomic regions with equivalent sizes of the enhancers. Enhancers are labeled with Y and random genomic regions are labeled with N.
Chromosome	start	end	Enhancer or not
chr1	13049615	13050323	Y
chr1	13061206	13061924	Y
chr1	13063645	13065360	Y
chr1	13071010	13071067	Y
chr1	13074460	13075741	Y
chr1	13078042	13078601	Y
chr1	13084566	13085326	Y
chr1	13093990	13094765	Y
chr1	34130107	34131910	Y
chr1	34133846	34134640	Y
chr1	36070190	36071796	Y
chr1	36073779	36074608	Y
chr1	36111164	36111952	Y
chr1	36116855	36118698	Y
chr1	37039139	37039872	Y
chr1	37040357	37041747	Y
chr1	37042371	37043393	Y
chr1	37043480	37044320	Y
chr1	37044340	37045411	Y
chr1	72260528	72261272	Y
chr1	72839563	72840296	Y
chr1	72852241	72853381	Y
chr1	72857535	72858199	Y
chr1	84857219	84857928	Y
chr1	84863217	84864024	Y
chr1	84868305	84869458	Y
chr1	84878604	84879300	Y
chr1	84886218	84887132	Y
chr1	91766947	91767819	Y
chr1	91772864	91773527	Y
chr1	120538712	120539858	Y
chr1	120542039	120542868	Y
chr1	120544250	120545414	Y
chr1	120971968	120973737	Y
chr1	121201424	121202481	Y
chr1	121295085	121296031	Y
chr1	137071028	137071701	Y
chr1	137082347	137083206	Y
chr1	137094854	137096284	Y
chr1	138586629	138587185	Y
chr1	138591254	138592054	Y
chr1	138592293	138593131	Y
chr1	138841643	138842570	Y
chr1	138847583	138848433	Y
chr1	138849067	138850970	Y
chr1	154939892	154939896	Y
chr1	154939988	154940954	Y
chr1	154942077	154943709	Y
chr1	168054897	168055983	Y
chr1	168065148	168065991	Y
chr1	168072277	168073079	Y
chr1	169201106	169201873	Y
chr1	169209346	169209861	Y
chr1	169212040	169212737	Y
chr1	169219450	169220423	Y
chr1	182818684	182819554	Y
chr1	182854521	182855608	Y
chr1	182863625	182864307	Y
chr1	183948212	183949027	Y
chr1	183959983	183961151	Y
chr1	183961213	183961841	Y
chr2	20574602	20575417	Y
chr2	20576153	20577587	Y
chr2	20587019	20587660	Y
chr2	20590756	20591747	Y
chr2	30913257	30913848	Y
chr2	30915672	30916908	Y
chr2	30923903	30925299	Y
chr2	32008891	32009744	Y
chr2	32017573	32018776	Y
chr2	32029668	32030736	Y
chr2	33282029	33282550	Y
chr2	33293764	33294712	Y
chr2	33294855	33295688	Y
chr2	33300369	33300860	Y
chr2	71488013	71488835	Y
chr2	71490211	71491139	Y
chr2	71493420	71494617	Y
chr2	71575856	71576629	Y
chr2	71582888	71583914	Y
chr2	152002668	152003777	Y
chr2	152552277	152553241	Y
chr2	152563042	152563676	Y
chr2	154242651	154243219	Y
chr2	154248945	154249919	Y
chr2	154251328	154253181	Y
chr2	154253277	154254374	Y
chr2	162856904	162858138	Y
chr2	162860266	162860933	Y
chr2	162877048	162878435	Y
chr2	162878475	162879241	Y
chr2	162887449	162888297	Y
chr2	162892578	162892703	Y
chr2	162892792	162893236	Y
chr2	165981373	165983444	Y
chr2	168589688	168590713	Y
chr2	168592324	168593110	Y
chr2	168594522	168595519	Y
chr2	168605401	168606034	Y
chr2	168616270	168617170	Y
chr3	9641461	9642527	Y
chr3	9654181	9655131	Y
chr3	34544904	34545862	Y
chr3	34546786	34547601	Y
chr3	34552511	34553511	Y
chr3	34633687	34634403	Y
chr3	34643836	34644755	Y
chr3	34655011	34656305	Y
chr3	34656504	34657426	Y
chr3	34658749	34659896	Y
chr3	34659979	34660705	Y
chr3	88375442	88376506	Y
chr3	88376700	88377434	Y
chr3	88379082	88380083	Y
chr3	95455034	95455773	Y
chr3	95466985	95468269	Y
chr3	96380383	96382115	Y
chr3	96479158	96480288	Y
chr3	96484047	96484864	Y
chr3	103008304	103008835	Y
chr3	103011341	103012562	Y
chr3	103018256	103019058	Y
chr3	129247012	129247790	Y
chr3	129250161	129251018	Y
chr3	129251592	129252242	Y
chr3	129252387	129253074	Y
chr3	129254492	129255420	Y
chr3	129260624	129261362	Y
chr3	133181431	133182256	Y
chr3	133187348	133188367	Y
chr3	133195061	133196181	Y
chr3	133196255	133197648	Y
chr3	135208956	135210140	Y
chr3	135210216	135210744	Y
chr4	55469259	55469666	Y
chr4	55476508	55477863	Y
chr4	55487828	55489133	Y
chr4	55490058	55491081	Y
chr4	98507649	98508369	Y
chr4	98512293	98513536	Y
chr4	98513929	98514709	Y
chr4	118743867	118745233	Y
chr4	118745433	118745786	Y
chr4	123300547	123301321	Y
chr4	123301395	123302309	Y
chr4	123302495	123303179	Y
chr4	125211671	125212332	Y
chr4	125222049	125223450	Y
chr4	126875757	126876628	Y
chr4	126877979	126879027	Y
chr4	130178808	130180168	Y
chr4	130195646	130196547	Y
chr4	137148873	137149773	Y
chr4	137152921	137153839	Y
chr4	137329436	137330003	Y
chr4	137333543	137334395	Y
chr4	137344479	137345036	Y
chr4	137356966	137357766	Y
chr4	138000554	138001537	Y
chr4	138005029	138006368	Y
chr4	140826072	140826659	Y
chr4	140837823	140839147	Y
chr4	140840121	140840922	Y
chr4	141120768	141120812	Y
chr4	141120824	141121981	Y
chr4	141125631	141126477	Y
chr4	141616653	141617331	Y
chr4	141624825	141625832	Y
chr4	141626425	141627547	Y
chr4	141627571	141627603	Y
chr4	141721916	141722936	Y
chr4	141725445	141726166	Y
chr4	147459254	147460063	Y
chr4	147463050	147463850	Y
chr4	154537213	154538078	Y
chr4	154563584	154564383	Y
chr5	33873714	33874517	Y
chr5	33877732	33878953	Y
chr5	33880160	33880481	Y
chr5	53933177	53933825	Y
chr5	53945989	53946610	Y
chr5	53946664	53947327	Y
chr5	65255735	65256794	Y
chr5	113758941	113759831	Y
chr5	113763556	113764443	Y
chr5	113774470	113775389	Y
chr5	116845764	116846861	Y
chr5	116857836	116858641	Y
chr5	116859691	116860853	Y
chr5	118884660	118886207	Y
chr5	118886283	118887777	Y
chr5	118894265	118896412	Y
chr5	118951444	118952387	Y
chr5	118959723	118960269	Y
chr5	120029649	120030507	Y
chr5	120034213	120035512	Y
chr5	120036110	120037063	Y
chr5	120129592	120130443	Y
chr5	120130884	120131492	Y
chr5	120131671	120132582	Y
chr5	120144673	120145427	Y
chr5	120156188	120157793	Y
chr5	120159567	120160509	Y
chr5	120161881	120162429	Y
chr5	120162558	120163391	Y
chr5	120170571	120171482	Y
chr5	123584659	123585967	Y
chr5	123586071	123586126	Y
chr5	123586241	123587234	Y
chr5	123588085	123588937	Y
chr5	123589620	123590728	Y
chr5	135417523	135418325	Y
chr5	135418334	135419332	Y
chr5	135420829	135421698	Y
chr6	31834643	31835313	Y
chr6	31846790	31847618	Y
chr6	31848570	31849131	Y
chr6	31851584	31852445	Y
chr6	39370384	39371286	Y
chr6	39395571	39396779	Y
chr6	64961359	64961947	Y
chr6	64971525	64972623	Y
chr6	64974293	64975186	Y
chr6	64984221	64985161	Y
chr6	67061148	67062314	Y
chr6	67063243	67064202	Y
chr6	83839914	83841030	Y
chr6	83843461	83844315	Y
chr6	91640161	91641394	Y
chr6	91650794	91651821	Y
chr6	91660132	91661247	Y
chr6	122290093	122291827	Y
chr6	122291938	122293017	Y
chr6	122612514	122613492	Y
chr6	122613782	122614260	Y
chr6	122640118	122640519	Y
chr6	122652148	122653542	Y
chr6	122657117	122657871	Y
chr6	122714316	122715712	Y
chr6	122715727	122715934	Y
chr6	122715972	122716907	Y
chr6	122720180	122720862	Y
chr6	125383335	125384275	Y
chr6	125392412	125393135	Y
chr6	125397063	125398024	Y
chr6	142458188	142458786	Y
chr6	142458879	142459555	Y
chr6	142459765	142460597	Y
chr6	142461052	142461905	Y
chr6	143047309	143048150	Y
chr6	143057202	143057338	Y
chr6	143065159	143065758	Y
chr6	145223385	145224167	Y
chr6	145224227	145225674	Y
chr7	3193004	3193682	Y
chr7	3200890	3201909	Y
chr7	3203813	3204774	Y
chr7	3206226	3207307	Y
chr7	3210563	3211109	Y
chr7	3211590	3212800	Y
chr7	3213162	3214173	Y
chr7	3217305	3218183	Y
chr7	4772296	4773107	Y
chr7	4776872	4777612	Y
chr7	13599334	13600325	Y
chr7	30982397	30983339	Y
chr7	31248315	31249141	Y
chr7	31249802	31250619	Y
chr7	38812914	38813562	Y
chr7	38813996	38814739	Y
chr7	38815538	38816123	Y
chr7	52806853	52807552	Y
chr7	52814062	52814768	Y
chr7	56592909	56593437	Y
chr7	56602219	56604632	Y
chr7	71092246	71093445	Y
chr7	71098214	71098990	Y
chr7	71101618	71102481	Y
chr7	86355826	86357020	Y
chr7	86367653	86368339	Y
chr7	87159908	87160957	Y
chr7	87169351	87169963	Y
chr7	87274999	87276022	Y
chr7	87333420	87334347	Y
chr7	87344557	87345334	Y
chr7	91027196	91028035	Y
chr7	91033004	91033146	Y
chr7	91033190	91034081	Y
chr7	91039790	91040358	Y
chr7	91050934	91051830	Y
chr7	119831735	119832617	Y
chr7	119834225	119835688	Y
chr7	140304156	140304745	Y
chr7	140306243	140307245	Y
chr7	147131117	147132084	Y
chr7	147132098	147132429	Y
chr7	147135523	147136231	Y
chr7	152036872	152037879	Y
chr7	152043497	152044469	Y
chr7	152049923	152050716	Y
chr8	12499468	12500172	Y
chr8	12501865	12503058	Y
chr8	12503391	12504771	Y
chr8	35023426	35024022	Y
chr8	35024472	35025854	Y
chr8	35026329	35027483	Y
chr8	37602064	37603015	Y
chr8	37610797	37611807	Y
chr8	37611820	37612684	Y
chr8	37612926	37613850	Y
chr8	37642521	37643206	Y
chr8	37643862	37644691	Y
chr8	37656605	37657504	Y
chr8	37666548	37667454	Y
chr8	37669893	37670458	Y
chr8	37671010	37671979	Y
chr8	44405736	44406755	Y
chr8	74834685	74835484	Y
chr8	74836614	74837210	Y
chr8	74839580	74840663	Y
chr8	87174072	87174643	Y
chr8	87996475	87997654	Y
chr8	91514813	91516692	Y
chr8	91526938	91528249	Y
chr8	91530368	91530970	Y
chr8	91539286	91540176	Y
chr8	93351924	93352665	Y
chr8	93354428	93355292	Y
chr9	56382386	56383314	Y
chr9	56395075	56395769	Y
chr9	58119837	58120421	Y
chr9	58121627	58123475	Y
chr9	58126583	58128504	Y
chr9	78207143	78208709	Y
chr9	78212412	78213297	Y
chr9	78213521	78214252	Y
chr9	78215873	78217776	Y
chr9	78218962	78219758	Y
chr9	78221850	78223442	Y
chr9	110849422	110851040	Y
chr9	110862607	110863371	Y
chr9	114458126	114458729	Y
chr9	114466050	114466917	Y
chr9	114473273	114474355	Y
chr9	120585871	120586365	Y
chr9	120588512	120589476	Y
chr9	120599461	120600072	Y
chr9	121244501	121245191	Y
chr9	121246556	121247300	Y
chr9	121253431	121254102	Y
chr10	20802131	20802699	Y
chr10	20807410	20808136	Y
chr10	20810452	20811824	Y
chr10	20821335	20822452	Y
chr10	20829440	20830236	Y
chr10	21546502	21547353	Y
chr10	21548506	21549691	Y
chr10	21700576	21701235	Y
chr10	21701869	21702685	Y
chr10	21707960	21708946	Y
chr10	39977900	39978752	Y
chr10	44110139	44110895	Y
chr10	44111194	44112766	Y
chr10	59420365	59421368	Y
chr10	59426336	59426915	Y
chr10	59427223	59427738	Y
chr10	59435086	59435840	Y
chr10	59436644	59437537	Y
chr10	62346394	62347684	Y
chr10	62355400	62356508	Y
chr10	62358037	62358895	Y
chr10	62359244	62360289	Y
chr10	62360653	62361563	Y
chr10	66380351	66381255	Y
chr10	66382805	66383761	Y
chr10	66546199	66547268	Y
chr10	66558405	66559270	Y
chr10	66562711	66563566	Y
chr10	66563623	66564235	Y
chr10	75335464	75336154	Y
chr10	75344358	75345568	Y
chr10	75400370	75401358	Y
chr10	76655655	76656039	Y
chr10	76656053	76656897	Y
chr10	76661806	76662360	Y
chr10	79508474	79509130	Y
chr10	79509437	79510144	Y
chr10	79510825	79511747	Y
chr10	79513311	79515168	Y
chr10	85002060	85003073	Y
chr10	85005927	85006553	Y
chr11	8466451	8467126	Y
chr11	8468954	8470138	Y
chr11	8475387	8476319	Y
chr11	8485860	8486876	Y
chr11	9015537	9017663	Y
chr11	12357626	12358164	Y
chr11	12367036	12367747	Y
chr11	12369590	12370205	Y
chr11	33427175	33427817	Y
chr11	33433212	33434198	Y
chr11	33436649	33438393	Y
chr11	33443794	33444731	Y
chr11	33450700	33451476	Y
chr11	52173182	52173868	Y
chr11	52184053	52184686	Y
chr11	54767341	54768063	Y
chr11	54771808	54772727	Y
chr11	54785035	54785832	Y
chr11	62324296	62325453	Y
chr11	62326351	62327251	Y
chr11	66733372	66734190	Y
chr11	66746156	66746990	Y
chr11	66824791	66825867	Y
chr11	66831156	66831944	Y
chr11	66833712	66834584	Y
chr11	66837289	66838230	Y
chr11	69517060	69518300	Y
chr11	69521276	69522803	Y
chr11	77697704	77698715	Y
chr11	77704209	77704927	Y
chr11	77707215	77707886	Y
chr11	77718105	77718786	Y
chr11	88481360	88482029	Y
chr11	88485933	88486737	Y
chr11	88490843	88491812	Y
chr11	97517673	97518631	Y
chr11	97522735	97524159	Y
chr11	98823511	98824279	Y
chr11	98825698	98826466	Y
chr11	102190649	102191563	Y
chr11	102192756	102193692	Y
chr11	104150171	104151258	Y
chr11	104156781	104157556	Y
chr11	104166920	104167544	Y
chr11	107296669	107297772	Y
chr11	107310169	107310982	Y
chr11	116943025	116943531	Y
chr11	116952826	116953583	Y
chr11	117833701	117834635	Y
chr11	117835689	117837392	Y
chr11	117837404	117837462	Y
chr11	117837493	117838253	Y
chr12	12790432	12791846	Y
chr12	12793626	12794477	Y
chr12	12794683	12795881	Y
chr12	12810177	12811020	Y
chr12	12933791	12934743	Y
chr12	12945289	12946165	Y
chr12	12948436	12950936	Y
chr12	55407498	55408159	Y
chr12	55413334	55415046	Y
chr12	56587347	56587911	Y
chr12	56596807	56597774	Y
chr12	56606048	56607146	Y
chr12	57385208	57385771	Y
chr12	57385850	57386427	Y
chr12	57397185	57398220	Y
chr12	57399127	57400114	Y
chr12	87807046	87807624	Y
chr12	87811648	87812700	Y
chr12	87819675	87820319	Y
chr12	87839385	87840360	Y
chr12	87842071	87843393	Y
chr12	87844939	87846192	Y
chr12	88239069	88239980	Y
chr12	88244634	88245155	Y
chr12	103940487	103941199	Y
chr12	103952135	103953004	Y
chr12	111655417	111656705	Y
chr12	111709296	111710011	Y
chr12	111710204	111710269	Y
chr12	111710270	111710794	Y
chr12	111725920	111726579	Y
chr12	111737149	111737951	Y
chr12	111742841	111743677	Y
chr13	64069823	64070583	Y
chr13	64080691	64082322	Y
chr13	96295094	96295862	Y
chr13	96303879	96304678	Y
chr13	96304856	96304906	Y
chr13	96305043	96306119	Y
chr13	98052562	98053557	Y
chr13	98062099	98062842	Y
chr13	98202400	98203140	Y
chr13	98204787	98205450	Y
chr13	98217919	98218657	Y
chr13	98224554	98225162	Y
chr13	110418702	110419248	Y
chr13	110422180	110424078	Y
chr13	110434008	110434790	Y
chr13	110441885	110442750	Y
chr14	22293688	22294265	Y
chr14	22303078	22303905	Y
chr14	22305075	22305784	Y
chr14	22308429	22308989	Y
chr14	49273113	49273728	Y
chr14	49273861	49275263	Y
chr14	49282259	49283200	Y
chr14	55704349	55705463	Y
chr14	64118817	64119891	Y
chr14	64120351	64121260	Y
chr14	64131202	64131901	Y
chr14	65251303	65252067	Y
chr14	65258940	65259854	Y
chr14	65268524	65269514	Y
chr14	71022659	71023439	Y
chr14	71023501	71024024	Y
chr14	71034083	71035930	Y
chr14	76894682	76895440	Y
chr14	76905409	76906028	Y
chr14	76915141	76915946	Y
chr14	77015215	77015985	Y
chr14	77024344	77025391	Y
chr14	77029583	77030315	Y
chr14	99738540	99739893	Y
chr14	99752022	99753654	Y
chr14	99754019	99755307	Y
chr14	106250319	106251246	Y
chr14	106258164	106259395	Y
chr14	106259930	106260753	Y
chr14	106296486	106297329	Y
chr14	106299610	106300732	Y
chr14	106303912	106304433	Y
chr15	25654102	25654885	Y
chr15	25658157	25658957	Y
chr15	25669962	25670741	Y
chr15	25683228	25684785	Y
chr15	25691409	25692694	Y
chr15	25697399	25698230	Y
chr15	25699097	25700236	Y
chr15	25702971	25704265	Y
chr15	61918415	61918996	Y
chr15	61923984	61924748	Y
chr15	77168852	77169719	Y
chr15	77180297	77181023	Y
chr15	77185424	77187251	Y
chr15	88539016	88539831	Y
chr15	97198605	97200161	Y
chr15	97206423	97207486	Y
chr15	97213657	97214481	Y
chr15	97226841	97227633	Y
chr15	97422878	97423669	Y
chr15	97423701	97425328	Y
chr15	103349226	103351019	Y
chr15	103352676	103353500	Y
chr16	8758173	8758663	Y
chr16	8767268	8768014	Y
chr16	8772847	8773658	Y
chr16	8778435	8779472	Y
chr16	23099373	23100436	Y
chr16	23102207	23103471	Y
chr16	29657509	29658530	Y
chr16	29664266	29664938	Y
chr16	29666816	29668114	Y
chr16	84769173	84770936	Y
chr16	84772625	84773364	Y
chr16	84778882	84780686	Y
chr17	10549089	10549855	Y
chr17	10558529	10559977	Y
chr17	10570071	10570838	Y
chr17	26631721	26632486	Y
chr17	26639417	26640101	Y
chr17	26645322	26645761	Y
chr17	26648071	26648689	Y
chr17	29209618	29210332	Y
chr17	29217602	29218426	Y
chr17	29587776	29588942	Y
chr17	31939569	31940144	Y
chr17	31943057	31944244	Y
chr17	31944882	31945831
chr17	31948196	31948896
chr17	31952130	31952722
chr17	31956101	31956756
chr17	35639211	35640042
chr17	35640507	35641441
chr17	35641524	35642435
chr17	37110202	37111178
chr17	37118999	37120350
chr17	37132055	37133069
chr17	37134094	37134996
chr17	37209046	37210274
chr17	37215135	37215590	Y
chr17	37215634	37217726	Y
chr17	45593477	45594086	Y
chr17	45595562	45596503	Y
chr17	47640414	47641419	Y
chr17	47647939	47649043	Y
chr17	66818723	66819618	Y
chr17	66828909	66830666	Y
chr17	66833099	66833900	Y
chr17	66835773	66836409	Y
chr17	71096763	71098084	Y
chr17	71099757	71100905	Y
chr17	71177302	71178694	Y
chr17	71179005	71179956	Y
chr17	71213804	71215251	Y
chr17	71215561	71216437	Y
chr17	71221271	71222433	Y
chr17	71241991	71242699	Y
chr17	71249740	71250610	Y
chr18	35202713	35203454	Y
chr18	36412873	36414154	Y
chr18	38538325	38538780	Y
chr18	38539653	38540393	Y
chr18	38543572	38544558	Y
chr18	38546015	38546669	Y
chr18	38550473	38551037	Y
chr18	38760823	38761958	Y
chr18	38788269	38788946	Y
chr18	38795352	38796942	Y
chr18	40467587	40468140	Y
chr18	61787544	61788318	Y
chr18	61788348	61788400	Y
chr18	75504155	75505202	Y
chr18	75520332	75521203	Y
chr18	75526249	75527277	Y
chr18	75738693	75739664	Y
chr18	75744316	75745073	Y
chr19	5835881	5836375	Y
chr19	5846341	5847014	Y
chr19	21858770	21859477	Y
chr19	21859598	21860168	Y
chr19	21863440	21864104	Y
chr19	21865893	21866770	Y
chr19	23139991	23140673	Y
chr19	23150098	23150810	Y
chr19	23161889	23162488	Y
chr19	23164010	23164924	Y
chr19	23169175	23170189	Y
chr19	23207455	23208806	Y
chr19	25553498	25554146	Y
chr19	25560800	25561554	Y
chr19	25561588	25564092	Y
chr19	53523440	53524099	Y
chr19	53534665	53535319	Y
chrX	7578969	7579792	Y
chrX	7579919	7580400	Y
chrX	7585538	7586420	Y
chrX	7590033	7591337	Y
chrX	7597425	7597907	Y
chrX	50098631	50099684	Y
chrX	50099968	50100511	Y
chrX	50106363	50107247	Y
chrX	50112239	50113054	Y
chrX	50113663	50114110	Y
chr1	3052873	3053282	Y
chr1	3472669	3473522	Y
chr1	3638904	3639380	Y
chr1	3904119	3904709	Y
chr1	4845264	4846195	Y
chr1	4960611	4961298	Y
chr1	4962233	4962888	Y
chr1	5222189	5223267	Y
chr1	6049015	6049725	Y
chr1	6107491	6108040	Y
chr1	6132850	6133403	Y
chr1	6272179	6272970	Y
chr1	6437829	6439484	Y
chr1	6447968	6448675	Y
chr1	7037012	7037978	Y
chr1	7302612	7303268	Y
chr1	7303417	7304011	Y
chr1	7309053	7309926	Y
chr1	7441519	7442268	Y
chr1	7581226	7581763	Y
chr1	7661434	7662103	Y
chr1	7722739	7723268	Y
chr1	8486218	8486952	Y
chr1	8571914	8572590	Y
chr1	9314031	9314489	Y
chr1	9432801	9433488	Y
chr1	9691815	9692699	Y
chr1	9879468	9879956	Y
chr1	9942818	9943679	Y
chr1	10021675	10022274	Y
chr1	10466693	10467388	Y
chr1	10640603	10641071	Y
chr1	10842815	10843639	Y
chr1	10868036	10868913	Y
chr1	11072111	11072649	Y
chr1	11241067	11241789	Y
chr1	11267721	11268482	Y
chr1	11320098	11320819	Y
chr1	11385794	11386514	Y
chr1	11457084	11457674	Y
chr1	11491568	11492323	Y
chr1	11738375	11739038	Y
chr1	12015761	12016316	Y
chr1	12634697	12635056	Y
chr1	12681792	12682608	Y
chr1	12734270	12735431	Y
chr1	12752935	12753804	Y
chr1	12780984	12781768	Y
chr1	12797560	12798202	Y
chr1	12804292	12804921	Y
chr1	13117753	13118805	Y
chr1	13122020	13122691	Y
chr1	13445648	13446181	Y
chr1	13650476	13651156	Y
chr1	13928434	13928802	Y
chr1	13990867	13991729	Y
chr1	14179691	14180109	Y
chr1	14215552	14215951	Y
chr1	14282354	14282974	Y
chr1	14302611	14303160	Y
chr1	14410966	14411574	Y
chr1	15639832	15640186	Y
chr1	15742536	15743092	Y
chr1	15779114	15779755	Y
chr1	15781595	15782330	Y
chr1	16120021	16120876	Y
chr1	17240520	17241384	Y
chr1	18629342	18629933	Y
chr1	19097270	19097775	Y
chr1	20750154	20750900	Y
chr1	20751196	20751979	Y
chr1	20857230	20857895	Y
chr1	20858056	20858235	Y
chr1	20898386	20899264	Y
chr1	20944720	20945563	Y
chr1	20964636	20965477	Y
chr1	21221645	21222295	Y
chr1	21245995	21247131	Y
chr1	21389973	21390511	Y
chr1	22367026	22367830	Y
chr1	22473360	22474157	Y
chr1	24049730	24050217	Y
chr1	24099565	24100262	Y
chr1	25238625	25239152	Y
chr1	25518154	25518498	Y
chr1	26286439	26287128	Y
chr1	26584585	26585081	Y
chr1	30861675	30862338	Y
chr1	30904333	30905101	Y
chr1	30924449	30924998	Y
chr1	31290349	31290965	Y
chr1	33163168	33163664	Y
chr1	33551369	33552103	Y
chr1	33561177	33561654	Y
chr1	33887433	33887804	Y
chr1	34000492	34001053	Y
chr1	34063557	34064527	Y
chr1	34159855	34161282	Y
chr1	34196907	34197964	Y
chr1	34525361	34525724	Y
chr1	34603897	34604333	Y
chr1	34940572	34941057	Y
chr1	35289280	35290169	Y
chr1	35754400	35755344	Y
chr1	35806834	35807419	Y
chr1	35868073	35868772	Y
chr1	35898377	35898968	Y
chr1	36001014	36001732	Y
chr1	36296870	36297624	Y
chr1	36831255	36831753	Y
chr1	36860708	36861535	Y
chr1	36890636	36891439	Y
chr1	36955484	36956118	Y
chr1	37019625	37020225	Y
chr1	37186715	37187343	Y
chr1	37269071	37269695	Y
chr1	37700520	37701231	Y
chr1	37984898	37985741	Y
chr1	38013314	38013944	Y
chr1	38115101	38115869	Y
chr1	38348198	38348869	Y
chr1	38376527	38377170	Y
chr1	38678680	38679130	Y
chr1	38853518	38854158	Y
chr1	38880678	38881404	Y
chr1	38900046	38900614	Y
chr1	38926075	38926769	Y
chr1	38960832	38961217	Y
chr1	39179440	39180053	Y
chr1	39321366	39321728	Y
chr1	39584819	39585715	Y
chr1	39757369	39758030	Y
chr1	39959153	39960298	Y
chr1	39980543	39981011	Y
chr1	40414471	40415069	Y
chr1	40736684	40737424	Y
chr1	40986225	40986740	Y
chr1	41197250	41197858	Y
chr1	41446997	41447562	Y
chr1	42115143	42115930	Y
chr1	42243142	42243550	Y
chr1	42781554	42782151	Y
chr1	42970362	42970910	Y
chr1	43877270	43877998	Y
chr1	43956286	43956541	Y
chr1	44624882	44625501	Y
chr1	44670037	44670560	Y
chr1	44948351	44949041	Y
chr1	45414694	45415449	Y
chr1	45416474	45417050	Y
chr1	45464374	45464974	Y
chr1	46920091	46920964	Y
chr1	46978412	46979019	Y
chr1	47890847	47891488	Y
chr1	51486517	51487027	Y
chr1	51592540	51593689	Y
chr1	51799172	51799711	Y
chr1	51963153	51963678	Y
chr1	51994269	51994645	Y
chr1	52065557	52065642	Y
chr1	52065645	52066452	Y
chr1	52584461	52585076	Y
chr1	52713300	52713856	Y
chr1	53009978	53010966	Y
chr1	53266836	53267466	Y
chr1	53638024	53638608	Y
chr1	53806787	53807205	Y
chr1	54109534	54110134	Y
chr1	54441085	54441669	Y
chr1	54541329	54542199	Y
chr1	55096713	55097323	Y
chr1	55165227	55165967	Y
chr1	55188460	55189193	Y
chr1	55243433	55244234	Y
chr1	55255423	55256139	Y
chr1	55262544	55263053	Y
chr1	55632577	55633169	Y
chr1	55957429	55958081	Y
chr1	56023030	56023765	Y
chr1	56725471	56725988	Y
chr1	56740981	56741955	Y
chr1	56901363	56901860	Y
chr1	57338201	57338891	Y
chr1	57357878	57358399	Y
chr1	57526813	57527770	Y
chr1	57668948	57670540	Y
chr1	58045669	58046468	Y
chr1	58245066	58246104	Y
chr1	58247734	58248201	Y
chr1	58627134	58627677	Y
chr1	59371675	59372511	Y
chr1	59432748	59433689	Y
chr1	59433957	59434609	Y
chr1	59479507	59480740	Y
chr1	59483420	59484404	Y
chr1	59505007	59506122	Y
chr1	59529060	59530548	Y
chr1	59543982	59544804	Y
chr1	59720029	59720899	Y
chr1	59754466	59755225	Y
chr1	60489266	60489962	Y
chr1	60895813	60896446	Y
chr1	60907395	60908515	Y
chr1	60908756	60909974	Y
chr1	60910063	60910863	Y
chr1	61465295	61465864	Y
chr1	62228137	62228784	Y
chr1	62444604	62445410	Y
chr1	62782851	62783893	Y
chr1	62784348	62785151	Y
chr1	62813910	62814888	Y
chr1	62829833	62830834	Y
chr1	63032891	63033463	Y
chr1	63112537	63113106	Y
chr1	63184212	63185368	Y
chr1	63256644	63257435	Y
chr1	63260281	63260998	Y
chr1	63290315	63290914	Y
chr1	63293645	63294573	Y
chr1	63488535	63489242	Y
chr1	63713892	63714842	Y
chr1	63984259	63984830	Y
chr1	64055638	64056048	Y
chr1	64357806	64358432	Y
chr1	64467643	64468247	Y
chr1	64622918	64623861	Y
chr1	64705880	64706573	Y
chr1	64778909	64780781	Y
chr1	64931257	64932242	Y
chr1	64963253	64964083	Y
chr1	64965221	64965844	Y
chr1	65028744	65029405	Y
chr1	65417224	65417830	Y
chr1	65846570	65847392	Y
chr1	66312890	66313337	Y
chr1	66474335	66474730	Y
chr1	66746373	66747073	Y
chr1	67007297	67008044	Y
chr1	67458147	67458539	Y
chr1	67981983	67983193	Y
chr1	68350784	68351594	Y
chr1	69056677	69057073	Y
chr1	69914422	69914856	Y
chr1	70853116	70853718	Y
chr1	71081973	71082610	Y
chr1	71164850	71165518	Y
chr1	71692414	71693262	Y
chr1	71697009	71697825	Y
chr1	71719790	71720485	Y
chr1	71787686	71788202	Y
chr1	72275198	72276303	Y
chr1	72288990	72289859	Y
chr1	72311853	72312556	Y
chr1	72359403	72360070	Y
chr1	72537197	72537924	Y
chr1	72718401	72719550	Y
chr1	72873970	72875037	Y
chr1	72991514	72992380	Y
chr1	72995577	72996239	Y
chr1	73006523	73007422	Y
chr1	73134049	73134750	Y
chr1	73134825	73135503	Y
chr1	73547190	73547718	Y
chr1	74157839	74158473	Y
chr1	74226026	74226560	Y
chr1	74291927	74292608	Y
chr1	74354703	74355378	Y
chr1	74390557	74391406	Y
chr1	74502024	74502855	Y
chr1	74871159	74872294	Y
chr1	75073386	75074201	Y
chr1	75477134	75477769	Y
chr1	75508284	75508420	Y
chr1	75508472	75508949	Y
chr1	75585302	75586099	Y
chr1	75598080	75598900	Y
chr1	75613198	75613953	Y
chr1	75659125	75659537	Y
chr1	75664001	75664905	Y
chr1	75800770	75801597	Y
chr1	75842667	75843206	Y
chr1	75859303	75859854	Y
chr1	75884841	75885754	Y
chr1	76025299	76026417	Y
chr1	76032534	76033378	Y
chr1	76904125	76904645	Y
chr1	77436837	77437631	Y
chr1	77438400	77439208	Y
chr1	77443425	77444157	Y
chr1	77447995	77448733	Y
chr1	77450351	77450999	Y
chr1	77452990	77453944	Y
chr1	77458226	77458960	Y
chr1	77468946	77469855	Y
chr1	77493309	77493947	Y
chr1	77499031	77499912	Y
chr1	77598156	77598677	Y
chr1	77626231	77626826	Y
chr1	78116341	78117104	Y
chr1	78164344	78165073	Y
chr1	79450535	79451237	Y
chr1	79598893	79599548	Y
chr1	80147071	80147744	Y
chr1	80232602	80233246	Y
chr1	80233798	80234768	Y
chr1	80312115	80313073	Y
chr1	80399864	80400586	Y
chr1	82004190	82004951	Y
chr1	82816971	82817766	Y
chr1	82863422	82864000	Y
chr1	84173546	84174117	Y
chr1	84203566	84203908	Y
chr1	84214254	84214733	Y
chr1	84267550	84268123	Y
chr1	84401987	84402671	Y
chr1	84546093	84546686	Y
chr1	84633397	84634553	Y
chr1	84636850	84637814	Y
chr1	87640362	87640934	Y
chr1	87920884	87921540	Y
chr1	87959141	87959957	Y
chr1	88078732	88079278	Y
chr1	88084035	88085159	Y
chr1	88097768	88098465	Y
chr1	88132818	88133652	Y
chr1	88191384	88191870	Y
chr1	88204615	88205669	Y
chr1	88205688	88206409	Y
chr1	88207290	88208596	Y
chr1	88245025	88246107	Y
chr1	88385051	88385945	Y
chr1	88446667	88447361	Y
chr1	88543936	88544670	Y
chr1	88615654	88616405	Y
chr1	88814555	88815146	Y
chr1	89121170	89122068	Y
chr1	89122679	89123641	Y
chr1	89126870	89127839	Y
chr1	89209628	89210875	Y
chr1	89329250	89329885	Y
chr1	89580724	89581195	Y
chr1	89625401	89626230	Y
chr1	90329114	90329499	Y
chr1	90363134	90363745	Y
chr1	90509284	90510238	Y
chr1	90565168	90566043	Y
chr1	90670651	90671446	Y
chr1	90703268	90703928	Y
chr1	90706245	90706995	Y
chr1	90735967	90736773	Y
chr1	90820730	90821458	Y
chr1	90853900	90854596	Y
chr1	90921601	90922210	Y
chr1	91179130	91179603	Y
chr1	91361975	91362648	Y
chr1	91652578	91653415	Y
chr1	91819328	91820099	Y
chr1	91831100	91831892	Y
chr1	91956379	91957147	Y
chr1	92098794	92100230	Y
chr1	92105640	92106028	Y
chr1	92225588	92226256	Y
chr1	92301482	92302354	Y
chr1	92371461	92371980	Y
chr1	92389855	92390616	Y
chr1	92415831	92416635	Y
chr1	92424290	92425089	Y
chr1	92935056	92935842	Y
chr1	93207801	93208616	Y
chr1	93662192	93663045	Y
chr1	93674856	93675270	Y
chr1	94015751	94016544	Y
chr1	94328448	94329194	Y
chr1	94603660	94604499	Y
chr1	94634136	94634796	Y
chr1	94785466	94785810	Y
chr1	95376908	95377612	Y
chr1	96194784	96195360	Y
chr1	96889771	96890369	Y
chr1	96926907	96927568	Y
chr1	97498543	97499181	Y
chr1	97639642	97640127	Y
chr1	98379447	98379881	Y
chr1	98771158	98771746	Y
chr1	98772528	98773296	Y
chr1	99519148	99519918	Y
chr1	99969502	99970309	Y
chr1	99983100	99983644	Y
chr1	99988888	99989373	Y
chr1	101867212	101867735	Y
chr1	102774486	102775329	Y
chr1	103524896	103525607	Y
chr1	103653034	103654283	Y
chr1	103815262	103815836	Y
chr1	104990515	104990976	Y
chr1	105368051	105368453	Y
chr1	105368884	105369654	Y
chr1	106711822	106712271	Y
chr1	106908919	106910374	Y
chr1	106967348	106968200	Y
chr1	106991460	106992288	Y
chr1	107387705	107388687	Y
chr1	107418961	107419295	Y
chr1	107954675	107955332	Y
chr1	108005699	108006186	Y
chr1	108073359	108073939	Y
chr1	108118552	108119132	Y
chr1	108175071	108175801	Y
chr1	108460775	108461567	Y
chr1	109874902	109875557	Y
chr1	110445209	110445848	Y
chr1	112555810	112556093	Y
chr1	112671399	112671918	Y
chr1	115855788	115856198	Y
chr1	115860671	115861187	Y
chr1	120521806	120522612	Y
chr1	120586076	120586971	Y
chr1	120900202	120900882	Y
chr1	120945487	120946330	Y
chr1	121044146	121044619	Y
chr1	121048836	121049524	Y
chr1	121053766	121054189	Y
chr1	121244074	121245641	Y
chr1	121350010	121350901	Y
chr1	121383060	121383853	Y
chr1	121393774	121394742	Y
chr1	121462257	121462973	Y
chr1	121531129	121531986	Y
chr1	121974196	121974786	Y
chr1	122250817	122251565	Y
chr1	122540235	122541424	Y
chr1	122625521	122625914	Y
chr1	122655882	122656574	Y
chr1	122983522	122984631	Y
chr1	122993508	122994182	Y
chr1	123019839	123020611	Y
chr1	123739327	123739705	Y
chr1	124351633	124352183	Y
chr1	124503711	124504446	Y
chr1	124961665	124962213	Y
chr1	126071319	126071834	Y
chr1	126304642	126305072	Y
chr1	127584474	127584965	Y
chr1	127641171	127641710	Y
chr1	127969093	127969638	Y
chr1	128025515	128026288	Y
chr1	128571445	128572182	Y
chr1	129064204	129064689	Y
chr1	129135362	129136037	Y
chr1	129141040	129141736	Y
chr1	129403672	129404264	Y
chr1	129680267	129681078	Y
chr1	129801157	129801933	Y
chr1	129897432	129897991	Y
chr1	129991257	129991995	Y
chr1	130159400	130159892	Y
chr1	130240870	130241313	Y
chr1	130288806	130289553	Y
chr1	130296734	130297509	Y
chr1	130756384	130757280	Y
chr1	130898297	130898977	Y
chr1	132917016	132917720	Y
chr1	133035565	133036620	Y
chr1	133375152	133375907	Y
chr1	133615426	133616290	Y
chr1	133641761	133642541	Y
chr1	133786604	133787425	Y
chr1	133808795	133809368	Y
chr1	134094126	134094626	Y
chr1	134097337	134098050	Y
chr1	134134167	134134762	Y
chr1	134160117	134160740	Y
chr1	134178265	134178907	Y
chr1	134184651	134185323	Y
chr1	134219166	134219919	Y
chr1	134367243	134368398	Y
chr1	134632637	134633301	Y
chr1	134747087	134748017	Y
chr1	134775249	134776176	Y
chr1	134877662	134878478	Y
chr1	134908975	134909784	Y
chr1	134915573	134916403	Y
chr1	134991785	134992357	Y
chr1	135025718	135027101	Y
chr1	135243491	135244282	Y
chr1	135264033	135264592	Y
chr1	135293890	135294788	Y
chr1	135388767	135390546	Y
chr1	135400983	135401699	Y
chr1	135563926	135564886	Y
chr1	135568197	135569034	Y
chr1	135590624	135591571	Y
chr1	135592255	135593014	Y
chr1	135607119	135607794	Y
chr1	135638250	135638969	Y
chr1	135748691	135749259	Y
chr1	135870243	135870936	Y
chr1	136085572	136086282	Y
chr1	136106755	136107450	Y
chr1	136397332	136398015	Y
chr1	136431225	136432331	Y
chr1	136467039	136467815	Y
chr1	136505483	136506123	Y
chr1	136671477	136672181	Y
chr1	136806929	136807579	Y
chr1	137113999	137114858	Y
chr1	137404155	137404907	Y
chr1	137457793	137458480	Y
chr1	137528746	137529319	Y
chr1	137534216	137534839	Y
chr1	137551741	137552277	Y
chr1	137571842	137572829	Y
chr1	137620382	137621364	Y
chr1	137753692	137754254	Y
chr1	138323891	138324817	Y
chr1	138353781	138354464	Y
chr1	138466050	138467536	Y
chr1	138480370	138481169	Y
chr1	138509627	138510441	Y
chr1	138570775	138572212	Y
chr1	138624181	138625055	Y
chr1	138893410	138893746	Y
chr1	138948162	138948838	Y
chr1	139070423	139071288	Y
chr1	139284018	139284489	Y
chr1	139536270	139536672	Y
chr1	140050370	140051091	Y
chr1	140102296	140103007	Y
chr1	140163311	140163997	Y
chr1	140852970	140853586	Y
chr1	141390834	141391921	Y
chr1	141396156	141396936	Y
chr1	142085017	142085658	Y
chr1	142101811	142102287	Y
chr1	142325751	142326575	Y
chr1	142409970	142410467	Y
chr1	145113809	145114344	Y
chr1	145161774	145162073	Y
chr1	145402364	145403147	Y
chr1	145580899	145581539	Y
chr1	148169758	148170547	Y
chr1	149062850	149063402	Y
chr1	150921864	150922264	Y
chr1	152343807	152344701	Y
chr1	152470260	152470689	Y
chr1	152652632	152653092	Y
chr1	153024237	153025208	Y
chr1	153067273	153067647	Y
chr1	153082536	153083080	Y
chr1	153273953	153274850	Y
chr1	153362628	153363376	Y
chr1	153391656	153392353	Y
chr1	153725460	153725997	Y
chr1	153727705	153728486	Y
chr1	153845033	153845403	Y
chr1	153917338	153917368	Y
chr1	153917379	153918187	Y
chr1	154261536	154262307	Y
chr1	154420178	154420974	Y
chr1	154450503	154451273	Y
chr1	154640676	154641562	Y
chr1	154747403	154748240	Y
chr1	154762609	154763339	Y
chr1	154764506	154765219	Y
chr1	154790039	154790623	Y
chr1	154820654	154821658	Y
chr1	155038686	155039302	Y
chr1	155046454	155047086	Y
chr1	155063622	155064001	Y
chr1	155163213	155163835	Y
chr1	155194867	155195359	Y
chr1	155209082	155209502	Y
chr1	155223417	155224385	Y
chr1	155587804	155588362	Y
chr1	155613291	155614133	Y
chr1	155927646	155928808	Y
chr1	156230305	156231078	Y
chr1	156848816	156849514	Y
chr1	156933292	156934081	Y
chr1	156958538	156959394	Y
chr1	157331251	157331824	Y
chr1	157923560	157924296	Y
chr1	158404784	158405439	Y
chr1	158442765	158443228	Y
chr1	158598688	158599282	Y
chr1	158599475	158600322	Y
chr1	158700389	158701027	Y
chr1	158891316	158892240	Y
chr1	158909695	158910332	Y
chr1	158913243	158914326	Y
chr1	158924613	158925589	Y
chr1	158928044	158928676	Y
chr1	159347974	159348178	Y
chr1	159348232	159348711	Y
chr1	159369925	159370459	Y
chr1	159870425	159870938	Y
chr1	160132983	160133617	Y
chr1	160316848	160317449	Y
chr1	161359901	161360386	Y
chr1	162139563	162140455	Y
chr1	162147830	162148759	Y
chr1	162238927	162239751	Y
chr1	162239819	162239824	Y
chr1	162239983	162240721	Y
chr1	162581677	162582188	Y
chr1	162664654	162665429	Y
chr1	163177529	163178269	Y
chr1	163204001	163204708	Y
chr1	163309468	163310223	Y
chr1	163699344	163699877	Y
chr1	163850811	163851483	Y
chr1	165093778	165094415	Y
chr1	165558076	165558693	Y
chr1	165931828	165932371	Y
chr1	165948234	165948832	Y
chr1	165949727	165950377	Y
chr1	166307059	166307746	Y
chr1	166391111	166391611	Y
chr1	166400959	166401507	Y
chr1	166420037	166420644	Y
chr1	166424059	166425216	Y
chr1	166433289	166434276	Y
chr1	166461748	166462377	Y
chr1	166506765	166507568	Y
chr1	167543842	167544683	Y
chr1	167932859	167934026	Y
chr1	168837273	168837782	Y
chr1	168951483	168952462	Y
chr1	169378529	169379197	Y
chr1	169867708	169868621	Y
chr1	170288067	170288652	Y
chr1	170325483	170326236	Y
chr1	170356969	170357484	Y
chr1	171764502	171765082	Y
chr1	172031696	172032173	Y
chr1	172407707	172408276	Y
chr1	172626599	172627121	Y
chr1	172801604	172802054	Y
chr1	172822218	172823101	Y
chr1	173020016	173020663	Y
chr1	173056197	173056770	Y
chr1	173151620	173152144	Y
chr1	173900918	173901516	Y
chr1	173954295	173954872	Y
chr1	174191764	174192418	Y
chr1	174253188	174253931	Y
chr1	174348176	174348836	Y
chr1	174631267	174631911	Y
chr1	175251750	175252619	Y
chr1	175278430	175279177	Y
chr1	176514128	176514572	Y
chr1	178542898	178543486	Y
chr1	178550869	178551621	Y
chr1	178564236	178564795	Y
chr1	178573948	178575070	Y
chr1	178810170	178810691	Y
chr1	178878715	178879374	Y
chr1	178913440	178913940	Y
chr1	179546413	179546999	Y
chr1	179683455	179683969	Y
chr1	179917631	179918038	Y
chr1	180214029	180214534	Y
chr1	180237685	180238205	Y
chr1	180267618	180268830	Y
chr1	180336631	180337473	Y
chr1	180483682	180484452	Y
chr1	180594173	180594968	Y
chr1	180595185	180595568	Y
chr1	180664497	180665186	Y
chr1	180780124	180781339	Y
chr1	181017460	181018305	Y
chr1	181107325	181107857	Y
chr1	181128144	181129267	Y
chr1	181142116	181142753	Y
chr1	181206410	181207481	Y
chr1	181371755	181372372	Y
chr1	181392292	181393074	Y
chr1	181417257	181417745	Y
chr1	181431130	181431722	Y
chr1	181534368	181535207	Y
chr1	182500935	182501845	Y
chr1	183583588	183583992	Y
chr1	183672318	183673107	Y
chr1	183860811	183861455	Y
chr1	184024322	184024924	Y
chr1	184033379	184034263	Y
chr1	184092966	184093658	Y
chr1	184111825	184112288	Y
chr1	184121248	184121637	Y
chr1	186320689	186321275	Y
chr1	186795895	186796665	Y
chr1	186903860	186904314	Y
chr1	186922887	186923365	Y
chr1	186928701	186929501	Y
chr1	186972997	186973555	Y
chr1	187014856	187015304	Y
chr1	187032263	187033005	Y
chr1	187311986	187313113	Y
chr1	187550637	187551096	Y
chr1	187653353	187653841	Y
chr1	187779717	187780153	Y
chr1	187934331	187934769	Y
chr1	188060105	188060772	Y
chr1	188085107	188085669	Y
chr1	188334148	188335083	Y
chr1	188337357	188338374	Y
chr1	188742217	188742823	Y
chr1	188746449	188747245	Y
chr1	188753062	188753500	Y
chr1	188778355	188779134	Y
chr1	188800477	188801287	Y
chr1	189106077	189106893	Y
chr1	189265529	189265945	Y
chr1	189402023	189402379	Y
chr1	189427836	189428339	Y
chr1	189548464	189549087	Y
chr1	189603379	189603963	Y
chr1	190463417	190463988	Y
chr1	190484157	190484755	Y
chr1	190678113	190678604	Y
chr1	190822409	190823277	Y
chr1	190830184	190830821	Y
chr1	190837018	190837835	Y
chr1	191410579	191411046	Y
chr1	191563705	191564424	Y
chr1	191585357	191585986	Y
chr1	191740124	191740887	Y
chr1	192187243	192187710	Y
chr1	192271833	192272584	Y
chr1	192608358	192608671	Y
chr1	192837955	192838796	Y
chr1	192888978	192889377	Y
chr1	192894068	192894651	Y
chr1	193013762	193014274	Y
chr1	193348642	193349175	Y
chr1	193440008	193440736	Y
chr1	193484623	193485542	Y
chr1	193485561	193486128	Y
chr1	193642966	193643523	Y
chr1	193754283	193754964	Y
chr1	194278721	194279334	Y
chr1	194339181	194339917	Y
chr1	194346566	194347130	Y
chr1	194590595	194591390	Y
chr1	194660733	194661258	Y
chr1	194696232	194697083	Y
chr1	195091866	195092338	Y
chr1	195181262	195181795	Y
chr1	195200086	195200587	Y
chr1	195330571	195331314	Y
chr1	195368339	195369094	Y
chr1	195558001	195558981	Y
chr1	195560077	195560536	Y
chr1	195759895	195760830	Y
chr1	195860310	195860854	Y
chr1	196146697	196147174	Y
chr1	196442242	196442858	Y
chr1	196624515	196625128	Y
chr1	196827154	196827871	Y
chr2	3017310	3017861	Y
chr2	3421620	3422153	Y
chr2	3586750	3587405	Y
chr2	4333636	4334296	Y
chr2	4496004	4496751	Y
chr2	4517788	4518529	Y
chr2	4996660	4997585	Y
chr2	4998790	4999692	Y
chr2	5092332	5092863	Y
chr2	5140926	5141683	Y
chr2	5277852	5278753	Y
chr2	5293767	5294435	Y
chr2	5398371	5398923	Y
chr2	5405093	5405717	Y
chr2	5505532	5506231	Y
chr2	5656449	5657538	Y
chr2	5710434	5711052	Y
chr2	5731135	5731647	Y
chr2	5967910	5968298	Y
chr2	5984395	5984875	Y
chr2	5993102	5993471	Y
chr2	6466484	6467005	Y
chr2	6515678	6516267	Y
chr2	6668573	6669173	Y
chr2	6796237	6796725	Y
chr2	6985529	6986006	Y
chr2	8419812	8420879	Y
chr2	9364516	9365334	Y
chr2	9367255	9367969	Y
chr2	9568375	9569137	Y
chr2	9844701	9845241	Y
chr2	10184148	10184807	Y
chr2	10255657	10256584	Y
chr2	10274954	10275955	Y
chr2	10312311	10312976	Y
chr2	10443135	10443951	Y
chr2	10523849	10524316	Y
chr2	10959960	10960465	Y
chr2	11061103	11061774	Y
chr2	11468526	11468911	Y
chr2	11492366	11493083	Y
chr2	12479281	12479837	Y
chr2	13292082	13292814	Y
chr2	13619056	13619630	Y
chr2	13689489	13690079	Y
chr2	13761771	13762147	Y
chr2	13877909	13878621	Y
chr2	13915763	13916255	Y
chr2	14025339	14026145	Y
chr2	14586925	14587338	Y
chr2	14991113	14991600	Y
chr2	15066378	15066886	Y
chr2	15078076	15078447	Y
chr2	15847466	15847537	Y
chr2	15847611	15848091	Y
chr2	16604576	16604894	Y
chr2	17525104	17525709	Y
chr2	17663124	17663729	Y
chr2	17663753	17664283	Y
chr2	17774191	17774971	Y
chr2	17854471	17855515	Y
chr2	17864618	17865277	Y
chr2	17895135	17895973	Y
chr2	17904267	17904906	Y
chr2	17909788	17910339	Y
chr2	17910453	17911418	Y
chr2	18467354	18467815	Y
chr2	18570966	18571598	Y
chr2	18939514	18940240	Y
chr2	19222821	19223555	Y
chr2	19302418	19303115	Y
chr2	19313788	19315018	Y
chr2	20130587	20131593	Y
chr2	20245945	20246486	Y
chr2	20366745	20367532	Y
chr2	20407546	20408414	Y
chr2	20417704	20418661	Y
chr2	20470451	20471310	Y
chr2	20512026	20512771	Y
chr2	20515731	20516296	Y
chr2	20516445	20517242	Y
chr2	20554143	20554729	Y
chr2	20610909	20611652	Y
chr2	20644129	20644917	Y
chr2	20659052	20660136	Y
chr2	20855728	20856806	Y
chr2	21314058	21315155	Y
chr2	21885493	21886068	Y
chr2	21898274	21898880	Y
chr2	21966544	21967097	Y
chr2	22215940	22216638	Y
chr2	22475283	22476034	Y
chr2	22747132	22747840	Y
chr2	22755629	22756399	Y
chr2	22857960	22858758	Y
chr2	24297177	24297910	Y
chr2	24767571	24768256	Y
chr2	24843217	24843799	Y
chr2	25910604	25911531	Y
chr2	25934772	25935387	Y
chr2	26050172	26050633	Y
chr2	26050677	26050824	Y
chr2	26140772	26141348	Y
chr2	26154086	26154967	Y
chr2	26198387	26199182	Y
chr2	26298047	26298954	Y
chr2	26303714	26304190	Y
chr2	26356857	26357578	Y
chr2	26357832	26358299	Y
chr2	26466501	26467117	Y
chr2	26682984	26683672	Y
chr2	27500118	27500788	Y
chr2	27539414	27540392	Y
chr2	27647187	27647575	Y
chr2	28310789	28311277	Y
chr2	28361728	28362481	Y
chr2	28364519	28365199	Y
chr2	28391046	28391512	Y
chr2	28462545	28463378	Y
chr2	28763120	28763955	Y
chr2	28814592	28815192	Y
chr2	28861843	28862589	Y
chr2	28931077	28931797	Y
chr2	28953031	28953903	Y
chr2	28976424	28976978	Y
chr2	29007265	29008110	Y
chr2	29100520	29101142	Y
chr2	29251588	29252276	Y
chr2	29310851	29311498	Y
chr2	29356155	29356959	Y
chr2	29407386	29408023	Y
chr2	29484671	29485406	Y
chr2	29486862	29487572	Y
chr2	29547024	29547725	Y
chr2	29584883	29585568	Y
chr2	29675439	29676619	Y
chr2	29690717	29691590	Y
chr2	29828936	29829539	Y
chr2	29917303	29917729	Y
chr2	29990414	29991153	Y
chr2	30190709	30191481	Y
chr2	30592981	30593617	Y
chr2	30615391	30616290	Y
chr2	30634542	30635190	Y
chr2	30898133	30898823	Y
chr2	30946411	30947350	Y
chr2	31018636	31019956	Y
chr2	31020726	31021389	Y
chr2	31357942	31358868	Y
chr2	31400520	31401448	Y
chr2	31427293	31428087	Y
chr2	31447194	31447870	Y
chr2	31736153	31736754	Y
chr2	31930522	31931318	Y
chr2	32716023	32716936	Y
chr2	32763530	32764523	Y
chr2	32930305	32931016	Y
chr2	32980581	32981111	Y
chr2	33333723	33334564	Y
chr2	33435923	33436642	Y
chr2	33437319	33437981	Y
chr2	33471880	33472320	Y
chr2	33492632	33493379	Y
chr2	33521881	33522343	Y
chr2	33738008	33739000	Y
chr2	34086882	34087509	Y
chr2	34254749	34255751	Y
chr2	34425735	34426365	Y
chr2	34792611	34793550	Y
chr2	35105621	35106099	Y
chr2	35696328	35697028	Y
chr2	35701168	35701699	Y
chr2	35932571	35933273	Y
chr2	36053905	36054694	Y
chr2	36077569	36078275	Y
chr2	37180498	37180954	Y
chr2	38196114	38196728	Y
chr2	38279861	38280323	Y
chr2	38440195	38440706	Y
chr2	38524214	38524974	Y
chr2	38672804	38673617	Y
chr2	38780488	38781118	Y
chr2	40766249	40766998	Y
chr2	43221163	43221820	Y
chr2	43587805	43588404	Y
chr2	43952568	43952949	Y
chr2	44196514	44197158	Y
chr2	44380409	44381525	Y
chr2	44393511	44394350	Y
chr2	44423516	44423934	Y
chr2	44685156	44685744	Y
chr2	44879883	44880713	Y
chr2	44959885	44960550	Y
chr2	45013762	45014463	Y
chr2	45080902	45081527	Y
chr2	45591566	45592481	Y
chr2	46586067	46586462	Y
chr2	47017193	47017656	Y
chr2	49219754	49220413	Y
chr2	49226962	49227591	Y
chr2	49304139	49305084	Y
chr2	49329085	49329834	Y
chr2	49739538	49739947	Y
chr2	50120552	50121420	Y
chr2	50835764	50836285	Y
chr2	50894125	50894739	Y
chr2	50904473	50905941	Y
chr2	50928389	50928864	Y
chr2	51587063	51587564	Y
chr2	51608570	51609531	Y
chr2	51926608	51928267	Y
chr2	52763527	52763995	Y
chr2	52774333	52774995	Y
chr2	52782461	52783211	Y
chr2	54789624	54790219	Y
chr2	55062271	55062974	Y
chr2	55064733	55065205	Y
chr2	57108597	57109445	Y
chr2	57439255	57439720	Y
chr2	57680534	57681312	Y
chr2	58456841	58457887	Y
chr2	58477693	58479499	Y
chr2	58480301	58481097	Y
chr2	58481297	58482119	Y
chr2	58732133	58732722	Y
chr2	58905783	58906285	Y
chr2	58906336	58906428	Y
chr2	59069407	59070074	Y
chr2	59471663	59472643	Y
chr2	59618098	59618764	Y
chr2	59859186	59859653	Y
chr2	59888360	59889350	Y
chr2	59918907	59919498	Y
chr2	59921089	59922094	Y
chr2	59922809	59923475	Y
chr2	59980883	59981549	Y
chr2	59982674	59983537	Y
chr2	60034713	60035503	Y
chr2	60213132	60213569	Y
chr2	60222558	60223107	Y
chr2	60249124	60249745	Y
chr2	60273769	60274611	Y
chr2	60510849	60511418	Y
chr2	61014721	61015373	Y
chr2	61084676	61085236	Y
chr2	61103319	61103698	Y
chr2	61240887	61241702	Y
chr2	61313046	61313506	Y
chr2	61512631	61513238	Y
chr2	61856101	61856658	Y
chr2	62246033	62246887	Y
chr2	63765635	63766334	Y
chr2	64875447	64876104	Y
chr2	65258894	65260076	Y
chr2	65404814	65405723	Y
chr2	65679605	65680244	Y
chr2	65686348	65686608	Y
chr2	65686659	65687302	Y
chr2	65879274	65879836	Y
chr2	65930539	65931104	Y
chr2	65989414	65989913	Y
chr2	66277954	66278924	Y
chr2	67284562	67285076	Y
chr2	67428466	67428830	Y
chr2	68072704	68073122	Y
chr2	68082543	68083183	Y
chr2	68135998	68137018	Y
chr2	68204060	68204719	Y
chr2	68223986	68224659	Y
chr2	68656876	68657550	Y
chr2	68726730	68727275	Y
chr2	68749688	68750484	Y
chr2	68873371	68874000	Y
chr2	68885864	68886510	Y
chr2	69060041	69060585	Y
chr2	69069138	69069872	Y
chr2	69374004	69374635	Y
chr2	69382012	69382605	Y
chr2	69590491	69591167	Y
chr2	69965490	69966192	Y
chr2	70116485	70117489	Y
chr2	70397074	70398029	Y
chr2	70457097	70457789	Y
chr2	70643920	70644523	Y
chr2	70789832	70790345	Y
chr2	71018479	71019351	Y
chr2	71026752	71027406	Y
chr2	71080904	71081659	Y
chr2	71234412	71235482	Y
chr2	71463128	71463738	Y
chr2	71542328	71543042	Y
chr2	71556963	71557704	Y
chr2	71704256	71705255	Y
chr2	71856757	71857478	Y
chr2	72345830	72346801	Y
chr2	72353674	72354244	Y
chr2	72782516	72783110	Y
chr2	72823322	72824095	Y
chr2	72858704	72859539	Y
chr2	72879422	72880331	Y
chr2	73086625	73087201	Y
chr2	73114063	73114775	Y
chr2	73521725	73522311	Y
chr2	73911312	73912063	Y
chr2	73947965	73948541	Y
chr2	73961349	73962110	Y
chr2	74048392	74048837	Y
chr2	74510422	74510932	Y
chr2	74516830	74517341	Y
chr2	74731038	74731860	Y
chr2	74869898	74870668	Y
chr2	74886182	74886676	Y
chr2	75520743	75521492	Y
chr2	75544463	75545103	Y
chr2	75570075	75570479	Y
chr2	75711797	75712535	Y
chr2	75745418	75745784	Y
chr2	75798245	75798952	Y
chr2	75844012	75844495	Y
chr2	75964756	75965218	Y
chr2	76238133	76238918	Y
chr2	76279681	76280579	Y
chr2	76643116	76643817	Y
chr2	76827205	76827740	Y
chr2	76849894	76850746	Y
chr2	76857188	76857732	Y
chr2	76897499	76898178	Y
chr2	76953790	76954546	Y
chr2	76984758	76985477	Y
chr2	77070505	77070962	Y
chr2	77175826	77176546	Y
chr2	77344459	77345152	Y
chr2	77424220	77425441	Y
chr2	77590519	77591003	Y
chr2	77591263	77591846	Y
chr2	77592794	77593229	Y
chr2	78149416	78150057	Y
chr2	79218894	79219901	Y
chr2	79269600	79270299	Y
chr2	79298028	79298629	Y
chr2	79406488	79408068	Y
chr2	79966659	79967205	Y
chr2	80024283	80024736	Y
chr2	81688510	81689612	Y
chr2	81909115	81909939	Y
chr2	83550377	83551134	Y
chr2	83558477	83559168	Y
chr2	83579154	83579586	Y
chr2	83737286	83737687	Y
chr2	84358804	84359693	Y
chr2	84425792	84426389	Y
chr2	84602213	84602966	Y
chr2	84677181	84677800	Y
chr2	84678100	84679035	Y
chr2	85092414	85092814	Y
chr2	87355716	87356330	Y
chr2	89695667	89696295	Y
chr2	90399794	90400364	Y
chr2	90548352	90549328	Y
chr2	90663031	90663725	Y
chr2	91544344	91545050	Y
chr2	91546534	91547255	Y
chr2	91548064	91548597	Y
chr2	91772530	91773198	Y
chr2	91983872	91984813	Y
chr2	92264205	92265406	Y
chr2	92645842	92646442	Y
chr2	93003375	93003716	Y
chr2	93625323	93626027	Y
chr2	93703387	93703908	Y
chr2	93767638	93768633	Y
chr2	94103254	94103817	Y
chr2	94330018	94330767	Y
chr2	94430696	94431131	Y
chr2	96155128	96155662	Y
chr2	96615547	96616086	Y
chr2	99398215	99398912	Y
chr2	101562909	101563456	Y
chr2	101801371	101801975	Y
chr2	101888658	101889126	Y
chr2	101961558	101962301	Y
chr2	101989151	101989688	Y
chr2	102023859	102024282	Y
chr2	102243909	102243994	Y
chr2	102535448	102536071	Y
chr2	102655523	102656245	Y
chr2	103026982	103027489	Y
chr2	103108744	103109193	Y
chr2	103130873	103131598	Y
chr2	103150708	103151257	Y
chr2	103188076	103188724	Y
chr2	103200860	103201473	Y
chr2	103632070	103632867	Y
chr2	103707863	103708434	Y
chr2	103938892	103939697	Y
chr2	104211783	104212562	Y
chr2	104428555	104429275	Y
chr2	104572890	104573501	Y
chr2	104657804	104658661	Y
chr2	104666149	104666793	Y
chr2	104695622	104696627	Y
chr2	104821660	104822143	Y
chr2	105237758	105238415	Y
chr2	105240668	105241270	Y
chr2	105248420	105249007	Y
chr2	105451110	105451793	Y
chr2	105456300	105457075	Y
chr2	105517190	105518355	Y
chr2	105531072	105532097	Y
chr2	106295304	106295795	Y
chr2	106305738	106306386	Y
chr2	106338353	106339154	Y
chr2	106401409	106402234	Y
chr2	106463732	106464309	Y
chr2	106517447	106518276	Y
chr2	106560398	106560854	Y
chr2	106590877	106591610	Y
chr2	106637827	106638421	Y
chr2	106662613	106663364	Y
chr2	106696754	106697215	Y
chr2	109151290	109152252	Y
chr2	109214985	109215468	Y
chr2	109418879	109419819	Y
chr2	109753059	109753825	Y
chr2	109776238	109777102	Y
chr2	109782054	109782953	Y
chr2	109782978	109784063	Y
chr2	112272395	112272796	Y
chr2	112771766	112772541	Y
chr2	113647279	113647837	Y
chr2	113885673	113886303	Y
chr2	114003762	114004516	Y
chr2	115345923	115346646	Y
chr2	115504469	115504878	Y
chr2	115532152	115532754	Y
chr2	115548964	115550237	Y
chr2	115698493	115699142	Y
chr2	115806827	115807469	Y
chr2	115885482	115886413	Y
chr2	116225681	116226337	Y
chr2	116774091	116774906	Y
chr2	116775373	116775429	Y
chr2	116775647	116776400	Y
chr2	116798070	116798703	Y
chr2	116844548	116845134	Y
chr2	116945256	116946216	Y
chr2	117020012	117020605	Y
chr2	118005200	118005782	Y
chr2	118171753	118172120	Y
chr2	118413162	118413903	Y
chr2	118414009	118414171	Y
chr2	118445831	118446309	Y
chr2	118992398	118992814	Y
chr2	119065937	119066618	Y
chr2	119147989	119148589	Y
chr2	119288621	119290264	Y
chr2	119311995	119312900	Y
chr2	119533083	119534025	Y
chr2	119556440	119557028	Y
chr2	119615493	119616460	Y
chr2	119681114	119681992	Y
chr2	119682978	119683816	Y
chr2	119688191	119689020	Y
chr2	120069560	120070347	Y
chr2	120339704	120340568	Y
chr2	121095895	121096949	Y
chr2	121303040	121303595	Y
chr2	121468490	121469403	Y
chr2	121628647	121629289	Y
chr2	121651773	121652594	Y
chr2	121720729	121721538	Y
chr2	122159866	122160393	Y
chr2	122177590	122178242	Y
chr2	122195660	122196747	Y
chr2	123971284	123971763	Y
chr2	124230127	124231008	Y
chr2	124331658	124332222	Y
chr2	124462771	124463287	Y
chr2	125313662	125314182	Y
chr2	125530520	125531161	Y
chr2	125973476	125973812	Y
chr2	126377908	126378657	Y
chr2	126823728	126824361	Y
chr2	126934549	126935163	Y
chr2	127121834	127122353	Y
chr2	127430596	127431524	Y
chr2	127432941	127433707	Y
chr2	127540373	127541002	Y
chr2	127664828	127665772	Y
chr2	127963298	127964013	Y
chr2	128037250	128038076	Y
chr2	128090872	128091700	Y
chr2	128098313	128098905	Y
chr2	128199106	128199950	Y
chr2	128223475	128223894	Y
chr2	128638582	128639150	Y
chr2	128668516	128669051	Y
chr2	128887217	128888053	Y
chr2	128992525	128993197	Y
chr2	129003018	129004014	Y
chr2	129004097	129004915	Y
chr2	129071355	129072476	Y
chr2	129094878	129095378	Y
chr2	129412877	129414126	Y
chr2	129521285	129522117	Y
chr2	129527923	129528427	Y
chr2	129623870	129624690	Y
chr2	129625431	129626180	Y
chr2	129707233	129708019	Y
chr2	130705477	130706157	Y
chr2	130784698	130785075	Y
chr2	130921630	130922180	Y
chr2	131023776	131024528	Y
chr2	131058146	131058690	Y
chr2	131069463	131070063	Y
chr2	131507148	131507560	Y
chr2	131591149	131591888	Y
chr2	131672977	131673868	Y
chr2	131870155	131870777	Y
chr2	131958909	131959707	Y
chr2	132472743	132473552	Y
chr2	132474827	132475493	Y
chr2	132527083	132528198	Y
chr2	133104296	133104885	Y
chr2	134281785	134282529	Y
chr2	134786004	134786739	Y
chr2	134898206	134899262	Y
chr2	135370525	135370955	Y
chr2	135384774	135385625	Y
chr2	135385709	135386380	Y
chr2	135440274	135441230	Y
chr2	135482132	135482797	Y
chr2	135614639	135615148	Y
chr2	136200792	136201745	Y
chr2	136566988	136567824	Y
chr2	136616188	136616738	Y
chr2	136923940	136924626	Y
chr2	136941798	136942613	Y
chr2	137053184	137053591	Y
chr2	137381753	137382062	Y
chr2	137620511	137621193	Y
chr2	138152159	138152682	Y
chr2	138163504	138164256	Y
chr2	139537376	139537882	Y
chr2	139566449	139567088	Y
chr2	139903233	139904005	Y
chr2	140015331	140015907	Y
chr2	140502439	140503025	Y
chr2	141080218	141080675	Y
chr2	141092248	141093086	Y
chr2	141377239	141377808	Y
chr2	141820800	141821371	Y
chr2	142943010	142943821	Y
chr2	142950452	142951107	Y
chr2	143429560	143430324	Y
chr2	143446507	143447095	Y
chr2	143982410	143983580	Y
chr2	144015523	144016075	Y
chr2	144152393	144152784	Y
chr2	144243716	144244388	Y
chr2	144540656	144541538	Y
chr2	145614651	145615227	Y
chr2	145691884	145692339	Y
chr2	145887968	145888918	Y
chr2	146041974	146042316	Y
chr2	146047241	146047863	Y
chr2	146125597	146126377	Y
chr2	146127824	146128646	Y
chr2	146292226	146292987	Y
chr2	146450649	146451407	Y
chr2	146456512	146457722	Y
chr2	146486865	146487616	Y
chr2	146498348	146499100	Y
chr2	146648904	146649744	Y
chr2	146659785	146660706	Y
chr2	146663189	146663820	Y
chr2	146664178	146664982	Y
chr2	146741754	146742241	Y
chr2	146746312	146747414	Y
chr2	146837021	146837769	Y
chr2	146858679	146859357	Y
chr2	147015071	147015785	Y
chr2	147118368	147119049	Y
chr2	147731101	147731848	Y
chr2	147794342	147794828	Y
chr2	147854853	147855446	Y
chr2	148524115	148524818	Y
chr2	148700392	148701063	Y
chr2	149029606	149030027	Y
chr2	149624160	149624992	Y
chr2	149765284	149765874	Y
chr2	149807837	149808683	Y
chr2	149808717	149809545	Y
[truncated: 19,256 more rows]
